# Supplementary material for: Comparison of Early Enteral Nutrition Versus Early Parenteral Nutrition in Critically Ill Patients: A Systematic Review and Meta-Analysis
Source: Nutrients. 2024 Dec 24;17(1):10. doi: 10.3390/nu17010010 (PMC11723109; doi:10.3390/nu17010010)
Supplement: Supplementary file 1 [file nutrients-17-00010-s001.zip]

Archive with 1 entries (1 files):
- nutrients-3388621-supplementary.pdf
